# Supplementary material for: From bad to worse: a case report of bilateral iatrogenic coronary dissection complicated with cardiac arrest
Source: Eur Heart J Case Rep. 2026 May 8;10(5):ytag337. doi: 10.1093/ehjcr/ytag337 (PMC13198367; doi:10.1093/ehjcr/ytag337)
Supplement: ytag337_Supplementary_Data [file ytag337_supplementary_data.zip]

Archive with 4 entries (4 files):
- Video1_new.mp4
- Video2_new.mp4
- Video3.mp4
- Video4.mp4
